# Supplementary material for: Evidence for Selection on Mitochondrial OXPHOS Genes in the Mediterranean Killifish Aphanius fasciatus Valenciennes, 1821
Source: Biology (Basel). 2024 Mar 25;13(4):212. doi: 10.3390/biology13040212 (PMC11048645; doi:10.3390/biology13040212)
Supplement: Supplementary file 1 [file biology-13-00212-s001.zip]

Archive with 13 entries (10 files):
- Supplementary Material/
- Supplementary Material/.DS_Store
- Supplementary Material/Supplementary Material Figure S1.pdf
- Supplementary Material/Table S1.xlsx
- Supplementary Material/Table S2.xlsx
- Supplementary Material/Table S3.xlsx
- __MACOSX/
- __MACOSX/Supplementary Material/
- __MACOSX/Supplementary Material/._.DS_Store
- __MACOSX/Supplementary Material/._Supplementary Material Figure S1.tiff
- __MACOSX/Supplementary Material/._Table S1.xlsx
- __MACOSX/Supplementary Material/._Table S2.xlsx
- __MACOSX/Supplementary Material/._Table S3.xlsx
