# Supplementary material for: Evidence for Selection on Mitochondrial OXPHOS Genes in the Mediterranean Killifish Aphanius fasciatus Valenciennes, 1821
Source: Biology (Basel). 2024 Mar 25;13(4):212. doi: 10.3390/biology13040212 (PMC11048645; doi:10.3390/biology13040212)
Supplement: Supplementary file 1 [file biology-13-00212-s001.zip › Supplementary Material/Table S1.xlsx]

## Sheet: Foglio1
Table S1 - A. fasciatus COI haplotypes detected in this study.
Haplotype	Population (Number of specimens)	Code	GenBank Acc.Nos.
H1	Casaraccio Lagoon (1)	CAS	OR064287
H2	Casaraccio Lagoon (1)	CAS	OR064288
H3	Casaraccio Lagoon (1)	CAS	OR064289
H4	Casaraccio Lagoon (13)	CAS	OR064290
H5	Casaraccio Lagoon (1)	CAS	OR064291
H6	Casaraccio Lagoon (1)	CAS	OR064292
H7	Casaraccio Lagoon (1)	CAS	OR064293
H8	Casaraccio Lagoon (1)	CAS	OR064294
H9	Grado Lagoon (1)	GR	OR064295
H10	Grado Lagoon (1)	GR	OR064296
H11	Grado Lagoon (6)	GR	OR064297
H12	Grado Lagoon (2)	GR	OR064298
H13	Grado Lagoon (1)	GR	OR064299
H14	Grado Lagoon (1)	GR	OR064300
H15	Grado Lagoon (5)	GR	OR064301
H16	Tarquinia Lagoon (4)	TAR	OR064302
H17	Tarquinia Lagoon (1)	TAR	OR064303
H18	Tarquinia Lagoon (1)	TAR	OR064304
H19	Tarquinia Lagoon (1)	TAR	OR064305
H20	Tarquinia Lagoon (2)	TAR	OR064306
H21	Tarquinia Lagoon (2)	TAR	OR064307
H22	Tarquinia Lagoon (2)	TAR	OR064308
H23	Tarquinia Lagoon (2)	TAR	OR064309
H24	Tarquinia Lagoon (1)	TAR	OR064310
H25	Tarquinia Lagoon (2)	TAR	OR064311
H26	Tarquinia Lagoon (1)	TAR	OR064312
H27	Tarquinia Lagoon (1)	TAR	OR064313
H28	Casaraccio Lagoon (1)	CAS	OR064314
H29	Shared: Karavasta (2), Vain (3)	KAR/VAI	OR064315
H30	Korission Lagoon (1)	KOR	OR064316
H31	Korission Lagoon (1)	KOR	OR064317
H32	Korission Lagoon (1)	KOR	OR064318
H33	Korission Lagoon (1)	KOR	OR064319
H34	Korission Lagoon (1)	KOR	OR064320
H35	Korission Lagoon (1)	KOR	OR064321
H36	Korission Lagoon (1)	KOR	OR064322
H37	Korission Lagoon (1)	KOR	OR064323
H38	Karavasta Lagoon (9)	KAR	OR064324
H39	Karavasta Lagoon (2)	KAR	OR064325
H40	Karavasta Lagoon (1)	KAR	OR064326
H41	Karavasta Lagoon (1)	KAR	OR064327
H42	Karavasta Lagoon (1)	KAR	OR064328
H43	Karavasta Lagoon (1)	KAR	OR064329
H44	Karavasta Lagoon (1)	KAR	OR064330
H45	Karavasta Lagoon (1)	KAR	OR064331
H46	Vain Lagoon (3)	VAI	OR064332
H47	Vain Lagoon (1)	VAI	OR064333
H48	Vain Lagoon (1)	VAI	OR064334
H49	Vain Lagoon (1)	VAI	OR064335
H50	Vain Lagoon (2)	VAI	OR064336
H51	Vain Lagoon (2)	VAI	OR064337
H52	Vain Lagoon (1)	VAI	OR064338
H53	Vain Lagoon (3)	VAI	OR064339
H54	Vain Lagoon (1)	VAI	OR064340
H55	Karavasta Lagoon (1)	KAR	OR064341
