# Supplementary material for: Evidence for Selection on Mitochondrial OXPHOS Genes in the Mediterranean Killifish Aphanius fasciatus Valenciennes, 1821
Source: Biology (Basel). 2024 Mar 25;13(4):212. doi: 10.3390/biology13040212 (PMC11048645; doi:10.3390/biology13040212)
Supplement: Supplementary file 1 [file biology-13-00212-s001.zip › Supplementary Material/Table S2.xlsx]

## Sheet: Foglio1
Table S2 - A. fasciatus Cytb haplotypes detected in this study.
Haplotype	Population (Number of specimens)	Code	GenBank Acc.N.
H1	Karavasta Lagoon (4)	KAR	OR134774
H2	Karavasta Lagoon (1)	KAR	OR134775
H3	Karavasta Lagoon (1)	KAR	OR134776
H4	Karavasta Lagoon (1)	KAR	OR134777
H5	Karavasta Lagoon (1)	KAR	OR134778
H6	Karavasta Lagoon (3)	KAR	OR134779
H7	Karavasta Lagoon (1)	KAR	OR134780
H8	Karavasta Lagoon (1)	KAR	OR134781
H9	Karavasta Lagoon (1)	KAR	OR134782
H10	Karavasta Lagoon (3)	KAR	OR134783
H11	Grado Lagoon (2)	GR	OR134784
H12	Grado Lagoon (1)	GR	OR134785
H13	Grado Lagoon (1)	GR	OR134786
H14	Grado Lagoon (1)	GR	OR134787
H15	Grado Lagoon (2)	GR	OR134788
H16	Grado Lagoon (1)	GR	OR134789
H17	Grado Lagoon (1)	GR	OR134790
H18	Grado Lagoon (2)	GR	OR134791
H19	Grado Lagoon (1)	GR	OR134792
H20	Grado Lagoon (4)	GR	OR134793
H21	Casaraccio Lagoon (3)	CAS	OR134794
H22	Casaraccio Lagoon (2)	CAS	OR134795
H23	Casaraccio Lagoon (1)	CAS	OR134796
H24	Casaraccio Lagoon (3)	CAS	OR134797
H25	Casaraccio Lagoon (1)	CAS	OR134798
H26	Casaraccio Lagoon (1)	CAS	OR134799
H27	Casaraccio Lagoon (1)	CAS	OR134800
H28	Casaraccio Lagoon (1)	CAS	OR134801
H29	Casaraccio Lagoon (3)	CAS	OR134802
H30	Casaraccio Lagoon (3)	CAS	OR134803
H31	Casaraccio Lagoon (1)	CAS	OR134804
H32	Tarquinia Salt pans (7)	TAR	OR134805
H33	Tarquinia Salt pans (1)	TAR	OR134806
H34	Tarquinia Salt pans (1)	TAR	OR134807
H35	Tarquinia Salt pans (2)	TAR	OR134808
H36	Tarquinia Salt pans (1)	TAR	OR134809
H37	Tarquinia Salt pans (3)	TAR	OR134810
H38	Tarquinia Salt pans (3)	TAR	OR134811
H39	Tarquinia Salt pans (2)	TAR	OR134812
H40	Vain Lagoon (8)	VAI	OR134813
H41	Vain Lagoon (4)	VAI	OR134814
H42	Vain Lagoon (2)	VAI	OR134815
H43	Vain Lagoon (2)	VAI	OR134816
H44	Vain Lagoon (1)	VAI	OR134817
H45	Vain Lagoon (1)	VAI	OR134818
H46	Karavasta Lagoon (1)	KAR	OR134819
H47	Korission Lagoon (4)	KOR	OR134820
H48	Korission Lagoon (2)	KOR	OR134821
H49	Korission Lagoon (1)	KOR	OR134822
H50	Korission Lagoon (1)	KOR	OR134823
H51	Korission Lagoon (2)	KOR	OR134824
H52	Korission Lagoon (3)	KOR	OR134825
H53	Korission Lagoon (1)	KOR	OR134826
H54	Korission Lagoon (1)	KOR	OR134827
H55	Korission Lagoon (1)	KOR	OR134828
H56	Korission Lagoon (2)	KOR	OR134829
