# Supplementary material for: Evidence for Selection on Mitochondrial OXPHOS Genes in the Mediterranean Killifish Aphanius fasciatus Valenciennes, 1821
Source: Biology (Basel). 2024 Mar 25;13(4):212. doi: 10.3390/biology13040212 (PMC11048645; doi:10.3390/biology13040212)
Supplement: Supplementary file 1 [file biology-13-00212-s001.zip › Supplementary Material/Table S3.xlsx]

## Sheet: Foglio1
Table S3 - A. fasciatus ND1 haplotypes detected in this study.
Haplotype	Population (Number of specimens)	Code	GenBank Acc.N.
H1	Casaraccio Lagoon (2)	CAS	OR097693
H2	Casaraccio Lagoon (16)	CAS	OR097694
H3	Casaraccio Lagoon (1)	CAS	OR097695
H4	Casaraccio Lagoon (1)	CAS	OR097696
H5	Grado Lagoon (2)	GR	OR097697
H6	Grado Lagoon (1)	GR	OR097698
H7	Tarquinia Salt pans (3)	TAR	OR097699
H8	Shared: Grado(2), Tarquinia (12)	GR/TAR	OR097700
H9	Tarquinia Salt pans (2)	TAR	OR097701
H10	Tarquinia Salt pans (1)	TAR	OR097702
H11	Tarquinia Salt pans (2)	TAR	OR097703
H12	Shared: Grado(11), Casaraccio (1)	GR/CAS	OR097704
H13	Grado Lagoon (1)	GR	OR097705
H14	Grado Lagoon (2)	GR	OR097706
H15	Shared: Vain(15), Karavasta (12 )	VAI/KAR	OR097707
H16	Karavasta Lagoon (1)	KAR	OR097708
H17	Vain Lagoon (1)	VAI	OR097709
H18	Vain Lagoon (2)	VAI	OR097710
H19	Karavasta Lagoon (2)	KAR	OR097711
H20	Korission Lagoon (2)	KOR	OR097712
H21	Korission Lagoon (4)	KOR	OR097713
H22	Korission Lagoon (1)	KOR	OR097714
H23	Korission Lagoon (3)	KOR	OR097715
H24	Korission Lagoon (1)	KOR	OR097716
H25	Korission Lagoon (3)	KOR	OR097717
H26	Korission Lagoon (4)	KOR	OR097718
H27	Korission Lagoon (1)	KOR	OR097719
H28	Korission Lagoon (1)	KOR	OR097720
H29	Karavasta Lagoon (1)	KAR	OR097721
H30	Karavasta Lagoon (1)	KAR	OR097722
